# Supplementary material for: Combined Theoretical and Experimental Investigations: Design, Synthesis, Characterization, and In Vitro Cytotoxic Activity Assessment of a Complex of a Novel Ureacellobiose Drug Carrier with the Anticancer Drug Carmustine
Source: Molecules. 2024 Jul 17;29(14):3359. doi: 10.3390/molecules29143359 (PMC11280079; doi:10.3390/molecules29143359)
Supplement: Supplementary file 1 [file molecules-29-03359-s001.zip]

Archive with 1 entries (1 files):
- molecules-3048990-supplementary.pdf
